# Supplementary material for: Highly Entangled, Mechanically Robust Hydrogel Thin Films for Passive Cooling Materials via Open-Vessel Fabrication
Source: Gels. 2025 Sep 12;11(9):734. doi: 10.3390/gels11090734 (PMC12469944; doi:10.3390/gels11090734)
Supplement: Supplementary file 1 [file gels-11-00734-s001.zip]

Archive with 4 entries (4 files):
- gels-3858637-supplementary-File S1.pdf
- Movie_S1..mp4
- Movie_S2..mp4
- Movie_S3..mp4
